# Supplementary material for: Sparse haplotype-based fine-scale local ancestry inference at scale reveals recent selection on immune responses
Source: Nat Commun. 2025 Mar 20;16:2742. doi: 10.1038/s41467-025-57601-3 (PMC11926123; doi:10.1038/s41467-025-57601-3)
Supplement: Supplementary file 13 — Source Data [file 41467_2025_57601_MOESM13_ESM.xlsx]

## Sheet: Fig.2a-b
Software	Reference size of each population	Number of populations	Compute time (minute)	Memory Usage (GB)
Neural_ADMIXTURE	20	5	0.1383	0.6493
Neural_ADMIXTURE	40	5	0.155	0.7605
Neural_ADMIXTURE	60	5	0.17	0.8344
Neural_ADMIXTURE	100	5	0.225	0.9621
Neural_ADMIXTURE	180	5	0.3233	1.0122
Neural_ADMIXTURE	300	5	0.3733	1.1239
Neural_ADMIXTURE	500	5	0.635	1.2175
SparsePainter	20	5	0.3333	0.8963
SparsePainter	40	5	0.6333	0.9129
SparsePainter	60	5	0.9833	0.9232
SparsePainter	100	5	1.6333	0.9275
SparsePainter	180	5	3.0667	0.9508
SparsePainter	300	5	5.6667	1.0071
SparsePainter	500	5	11.65	1.6713
PBWTpaint	20	5	0.0033	0.0092
PBWTpaint	40	5	0.0083	0.0128
PBWTpaint	60	5	0.0133	0.0164
PBWTpaint	100	5	0.0217	0.024
PBWTpaint	180	5	0.0417	0.039
PBWTpaint	300	5	0.08	0.0617
PBWTpaint	500	5	0.1567	0.0991
Neural_ADMIXTURE	20	10	0.1683	0.7675
Neural_ADMIXTURE	40	10	0.1817	0.8618
Neural_ADMIXTURE	60	10	0.2467	0.9945
Neural_ADMIXTURE	100	10	0.31	1.0628
Neural_ADMIXTURE	180	10	0.425	1.1227
Neural_ADMIXTURE	300	10	0.7217	1.1557
Neural_ADMIXTURE	500	10	1.3467	1.3475
SparsePainter	20	10	0.6333	0.9472
SparsePainter	40	10	1.3	0.959
SparsePainter	60	10	2	0.9739
SparsePainter	100	10	3.7833	1.0013
SparsePainter	180	10	7.9	1.1935
SparsePainter	300	10	15.9667	2.0139
SparsePainter	500	10	34.5667	3.4854
PBWTpaint	20	10	0.0083	0.0128
PBWTpaint	40	10	0.0183	0.0203
PBWTpaint	60	10	0.0317	0.0279
PBWTpaint	100	10	0.0533	0.0429
PBWTpaint	180	10	0.13	0.0731
PBWTpaint	300	10	0.2333	0.1181
PBWTpaint	500	10	0.45	0.1941
ChromoPainter	20	5	1.2667	0.4926
ChromoPainter	40	5	5	0.9551
ChromoPainter	60	5	11.6333	1.4175
ChromoPainter	100	5	33.35	2.3424
ChromoPainter	20	10	5.2	0.9551
ChromoPainter	40	10	21.0667	1.88
ChromoPainter	60	10	49.3333	2.8048

## Sheet: Fig.2c-d
Software	Total reference size	Number of populations	Compute time (minute)	Memory Usage (GB)
ChromoPainter	8000	2	147.75	21.229
ChromoPainter	8000	5	147.75	21.229
ChromoPainter	8000	10	147.75	21.229
ChromoPainter	8000	20	147.75	21.229
ChromoPainter	8000	40	147.75	21.229
ChromoPainter	8000	50	147.75	21.229
ChromoPainter	8000	80	147.75	21.229
ChromoPainter	8000	100	147.75	21.229
FLARE	8000	2	0.3	2.584
FLARE	8000	5	0.383	2.607
FLARE	8000	10	0.95	2.658
FLARE	8000	20	4.833	2.964
FLARE	8000	40	26.85	4.274
FLARE	8000	50	54.95	5.304
FLARE	8000	80	228.65	11.452
FLARE	8000	100	454	11.922
SparsePainter	8000	2	1.333	4.857
SparsePainter	8000	5	1.333	4.857
SparsePainter	8000	10	1.367	4.857
SparsePainter	8000	20	1.4	4.857
SparsePainter	8000	40	1.433	4.858
SparsePainter	8000	50	1.45	4.858
SparsePainter	8000	80	1.467	4.858
SparsePainter	8000	100	1.533	4.858
ChromoPainter	4000	2	51.917	15.526
ChromoPainter	4000	5	51.917	15.526
ChromoPainter	4000	10	51.917	15.526
ChromoPainter	4000	20	51.917	15.526
ChromoPainter	4000	40	51.917	15.526
ChromoPainter	4000	50	51.917	15.526
ChromoPainter	4000	80	51.917	15.526
ChromoPainter	4000	100	51.917	15.526
FLARE	4000	2	0.233	2.169
FLARE	4000	5	0.317	2.223
FLARE	4000	10	0.783	2.17
FLARE	4000	20	4.083	2.31
FLARE	4000	40	25.133	3.067
FLARE	4000	50	46.4	3.607
FLARE	4000	80	197.067	11.068
FLARE	4000	100	327.283	11.539
SparsePainter	4000	2	0.583	2.437
SparsePainter	4000	5	0.583	2.437
SparsePainter	4000	10	0.617	2.437
SparsePainter	4000	20	0.683	2.438
SparsePainter	4000	40	0.7	2.438
SparsePainter	4000	50	0.75	2.438
SparsePainter	4000	80	0.783	2.438
SparsePainter	4000	100	0.9	2.438
ChromoPainter	2000	2	15.083	9.251
ChromoPainter	2000	5	15.083	9.251
ChromoPainter	2000	10	15.083	9.251
ChromoPainter	2000	20	15.083	9.251
ChromoPainter	2000	40	15.083	9.251
ChromoPainter	2000	50	15.083	9.251
ChromoPainter	2000	80	15.083	9.251
ChromoPainter	2000	100	15.083	9.251
FLARE	2000	2	0.133	1.312
FLARE	2000	5	0.2	1.384
FLARE	2000	10	0.467	1.424
FLARE	2000	20	2.4	1.451
FLARE	2000	40	14.917	1.466
FLARE	2000	50	21.5	2.632
FLARE	2000	80	61.617	10.431
FLARE	2000	100	103.5	12.107
SparsePainter	2000	2	0.383	1.247
SparsePainter	2000	5	0.4	1.248
SparsePainter	2000	10	0.433	1.248
SparsePainter	2000	20	0.45	1.248
SparsePainter	2000	40	0.5	1.25
SparsePainter	2000	50	0.55	1.25
SparsePainter	2000	80	0.583	1.25
SparsePainter	2000	100	0.617	1.252
MOSAIC	8000	2	28.4	3.816
MOSAIC	8000	5	142.517	4.45
MOSAIC	8000	10	274.4	5.159
MOSAIC	8000	20	487.017	5.362
MOSAIC	4000	2	11.583	2.354
MOSAIC	4000	5	15	2.357
MOSAIC	4000	10	28.75	2.914
MOSAIC	4000	20	78.533	3.029
MOSAIC	4000	40	307.35	4.413
MOSAIC	2000	2	7.45	1.29
MOSAIC	2000	5	7.533	1.303
MOSAIC	2000	10	14.683	1.405
MOSAIC	2000	20	39.667	1.545
MOSAIC	2000	40	173.6	2.323
MOSAIC	2000	50	318.217	2.872
RFMix	8000	2	83.3	2.657
RFMix	8000	5	114.45	3.278
RFMix	8000	10	162.5	4.563
RFMix	8000	20	477.1	6.632
RFMix	4000	2	31.083	2.338
RFMix	4000	5	52.05	2.914
RFMix	4000	10	79.1	3.478
RFMix	4000	20	240.5	4.742
RFMix	2000	2	14.25	1.06
RFMix	2000	5	24.75	1.578
RFMix	2000	10	38.8	2.229
RFMix	2000	20	122.3	3.122
RFMix	2000	40	557.1	4.809

## Sheet: Fig.3a
Software	Reference size of each population	Number of populations	Pearson's r^2
SparsePainter	20	5	0.692
SparsePainter	40	5	0.879
SparsePainter	60	5	0.915
SparsePainter	100	5	0.954
SparsePainter	180	5	0.966
SparsePainter	300	5	0.978
SparsePainter	500	5	0.985
PBWTpaint	20	5	0.694
PBWTpaint	40	5	0.882
PBWTpaint	60	5	0.912
PBWTpaint	100	5	0.952
PBWTpaint	180	5	0.965
PBWTpaint	300	5	0.977
PBWTpaint	500	5	0.984
SparsePainter	20	10	0.878
SparsePainter	40	10	0.941
SparsePainter	60	10	0.965
SparsePainter	100	10	0.976
SparsePainter	180	10	0.987
SparsePainter	300	10	0.992
SparsePainter	500	10	0.996
PBWTpaint	20	10	0.875
PBWTpaint	40	10	0.942
PBWTpaint	60	10	0.962
PBWTpaint	100	10	0.975
PBWTpaint	180	10	0.986
PBWTpaint	300	10	0.991
PBWTpaint	500	10	0.995
ChromoPainter	20	5	0.691
ChromoPainter	40	5	0.884
ChromoPainter	60	5	0.917
ChromoPainter	100	5	0.954
ChromoPainter	20	10	0.891
ChromoPainter	40	10	0.95
ChromoPainter	60	10	0.967

## Sheet: Fig.3b
Software	Reference size of each population	Number of populations	Pearson's r^2
SparsePainter	100	2	0.903
FLARE	100	2	0.856
ChromoPainter	100	2	0.907
RFMix	100	2	0.917
MOSAIC	100	2	0.798
SparsePainter	200	2	0.932
FLARE	200	2	0.934
ChromoPainter	200	2	0.935
RFMix	200	2	0.972
MOSAIC	200	2	0.777
SparsePainter	500	2	0.938
FLARE	500	2	0.942
ChromoPainter	500	2	0.94
RFMix	500	2	0.981
MOSAIC	500	2	0.722
SparsePainter	1000	2	0.938
FLARE	1000	2	0.943
ChromoPainter	1000	2	0.941
RFMix	1000	2	0.982
MOSAIC	1000	2	0.712
SparsePainter	2000	2	0.94
FLARE	2000	2	0.943
ChromoPainter	2000	2	0.941
RFMix	2000	2	0.982
MOSAIC	2000	2	0.725
SparsePainter	100	3	0.811
FLARE	100	3	0.824
ChromoPainter	100	3	0.817
RFMix	100	3	0.824
MOSAIC	100	3	0.796
SparsePainter	200	3	0.843
FLARE	200	3	0.848
ChromoPainter	200	3	0.847
RFMix	200	3	0.855
MOSAIC	200	3	0.763
SparsePainter	500	3	0.873
FLARE	500	3	0.881
ChromoPainter	500	3	0.876
RFMix	500	3	0.893
MOSAIC	500	3	0.724
SparsePainter	1000	3	0.897
FLARE	1000	3	0.894
ChromoPainter	1000	3	0.901
RFMix	1000	3	0.914
MOSAIC	1000	3	0.686
SparsePainter	2000	3	0.907
FLARE	2000	3	0.9
ChromoPainter	2000	3	0.91
RFMix	2000	3	0.92
MOSAIC	2000	3	0.684
SparsePainter	100	5	0.802
FLARE	100	5	0.81
ChromoPainter	100	5	0.808
RFMix	100	5	0.74
MOSAIC	100	5	0.66
SparsePainter	200	5	0.805
FLARE	200	5	0.81
ChromoPainter	200	5	0.809
RFMix	200	5	0.75
MOSAIC	200	5	0.67
SparsePainter	500	5	0.808
FLARE	500	5	0.81
ChromoPainter	500	5	0.813
RFMix	500	5	0.79
MOSAIC	500	5	0.61
SparsePainter	1000	5	0.818
FLARE	1000	5	0.82
ChromoPainter	1000	5	0.821
RFMix	1000	5	0.8
MOSAIC	1000	5	0.57
SparsePainter	2000	5	0.823
FLARE	2000	5	0.822
ChromoPainter	2000	5	0.826
RFMix	2000	5	0.81
MOSAIC	2000	5	0.56

## Sheet: Fig.3c-d
Total reference size	Number of matches per locus (Q)	Compute time (minute)	Memory(GB)	Pearson's r^2
20000	5	7.93333	13.4277	0.860986
20000	10	11.2	13.5803	0.867265
20000	20	13.8667	14.0381	0.870111
20000	40	32.6	15.0681	0.872286
20000	80	63.6667	17.7765	0.874187
10000	5	5.8	6.82831	0.848391
10000	10	9.66667	7.09534	0.851215
10000	20	11.7333	7.59125	0.853652
10000	40	32.1333	8.88824	0.855971
10000	80	63.3333	13.5422	0.857372
5000	5	5	3.58582	0.832106
5000	10	9.2	3.85284	0.837288
5000	20	11	4.50134	0.843747
5000	40	31.8667	6.9809	0.847266
5000	80	63.2	13.2751	0.852574

## Sheet: Supp Fig.1
Software	Reference size of each population	Number of populations	Proportion of correct ancestry inference
SparsePainter	100	2	0.97
FLARE	100	2	0.936
ChromoPainter	100	2	0.971
RFMix	100	2	0.978
MOSAIC	100	2	0.942
SparsePainter	200	2	0.98
FLARE	200	2	0.982
ChromoPainter	200	2	0.983
RFMix	200	2	0.989
MOSAIC	200	2	0.934
SparsePainter	500	2	0.983
FLARE	500	2	0.986
ChromoPainter	500	2	0.984
RFMix	500	2	0.992
MOSAIC	500	2	0.928
SparsePainter	1000	2	0.984
FLARE	1000	2	0.986
ChromoPainter	1000	2	0.986
RFMix	1000	2	0.993
MOSAIC	1000	2	0.923
SparsePainter	2000	2	0.985
FLARE	2000	2	0.986
ChromoPainter	2000	2	0.987
RFMix	2000	2	0.993
MOSAIC	2000	2	0.917
SparsePainter	100	3	0.912
FLARE	100	3	0.919
ChromoPainter	100	3	0.917
RFMix	100	3	0.926
MOSAIC	100	3	0.91
SparsePainter	200	3	0.928
FLARE	200	3	0.925
ChromoPainter	200	3	0.932
RFMix	200	3	0.942
MOSAIC	200	3	0.895
SparsePainter	500	3	0.939
FLARE	500	3	0.945
ChromoPainter	500	3	0.941
RFMix	500	3	0.958
MOSAIC	500	3	0.89
SparsePainter	1000	3	0.953
FLARE	1000	3	0.952
ChromoPainter	1000	3	0.954
RFMix	1000	3	0.965
MOSAIC	1000	3	0.87
SparsePainter	2000	3	0.961
FLARE	2000	3	0.956
ChromoPainter	2000	3	0.963
RFMix	2000	3	0.979
MOSAIC	2000	3	0.853
SparsePainter	100	5	0.895
FLARE	100	5	0.897
ChromoPainter	100	5	0.9
RFMix	100	5	0.898
MOSAIC	100	5	0.847
SparsePainter	200	5	0.898
FLARE	200	5	0.901
ChromoPainter	200	5	0.901
RFMix	200	5	0.9
MOSAIC	200	5	0.86
SparsePainter	500	5	0.912
FLARE	500	5	0.914
ChromoPainter	500	5	0.915
RFMix	500	5	0.92
MOSAIC	500	5	0.8
SparsePainter	1000	5	0.924
FLARE	1000	5	0.924
ChromoPainter	1000	5	0.927
RFMix	1000	5	0.926
MOSAIC	1000	5	0.79
SparsePainter	2000	5	0.927
FLARE	2000	5	0.925
ChromoPainter	2000	5	0.93
RFMix	2000	5	0.928
MOSAIC	2000	5	0.78

## Sheet: Supp Fig.2
Software	Reference size of each population	Pearson's r^2
SparsePainter	25	0.844
SparsePainter	50	0.887
SparsePainter	75	0.907
SparsePainter	100	0.926
SparsePainter	200	0.943
SparsePainter	500	0.956
SparsePainter	1000	0.962
SparsePainter	2000	0.968
ChromoPainter	25	0.823
ChromoPainter	50	0.852
ChromoPainter	75	0.873
ChromoPainter	100	0.889
ChromoPainter	200	0.903

## Sheet: Supp Fig.3
HC/PC index	HCodd_predict_HCeven_r2	HCeven_predict_HCodd_r2	PCodd_predict_PCeven_r2	PCeven_predict_PCodd_r2
1	0.9487	0.951223	0.994937	0.994952
2	0.990347	0.99034	0.987218	0.987211
3	0.992145	0.992042	0.957327	0.957507
4	0.993327	0.993218	0.878508	0.877498
5	0.976855	0.976852	0.77432	0.774407
6	0.989555	0.989539	0.668303	0.637975
7	0.987411	0.987345	0.615394	0.637079
8	0.980911	0.967722	0.613441	0.624144
9	0.967506	0.980716	0.493002	0.494461
10	0.986717	0.963867	0.448005	0.447809
11	0.962641	0.980733	0.394652	0.393224
12	0.980269	0.984211	0.335368	0.337567
13	0.9751	0.975387	0.317682	0.326448
14	0.981248	0.981501	0.00881791	0.052794
15	0.977258	0.977483	0.0277251	0.0766933
16	0.974476	0.974345	0.122936	0.0235336
17	0.950241	0.950166	0.00574176	0.00305024
18	0.944892	0.944929	0.00160131	0.00251595
19	0.973766	0.973824	0.00431887	0.00727044
20	0.932909	0.932871	0.00263791	0.00185265
21	0.97529	0.975388	0.000848723	0.00866622
22	0.971384	0.971231	0.00901636	0.00258572
23	0.927922	0.928074	0.00379932	0.00183307
24	0.968582	0.969203	0.00101373	0.000782703
25	0.960052	0.950476	0.00521437	0.00279024
26	0.96506	0.935175	0.00379307	0.00891233
27	0.925895	0.962058	0.00101388	0.0170779
28	0.962933	0.965013	0.000741455	0.00197073
29	0.917233	0.916979	0.00506465	0.00124061
30	0.972777	0.906432	0.00310588	0.0103948
31	0.916821	0.974791	0.000635488	0.00295626
32	0.94775	0.937837	0.00198263	0.00226831
33	0.938248	0.941931	0.000609625	0.00154098
34	0.94304	0.95668	0.000822754	0.00499826
35	0.930323	0.891843	0.0020875	0.0030285
36	0.891583	0.930849	0.000913396	0.00204344
37	0.895207	0.929402	0.0022927	0.000896993
38	0.929735	0.895751	0.000583023	0.00129956
39	0.96079	0.887639	0.017229	0.0047053
40	0.953587	0.952611	0.00200661	0.00112529
41	0.887729	0.880713	0.00392932	0.00304424
42	0.879226	0.960741	0.0044566	0.00225533
43	0.954709	0.955331	0.00166568	0.00179214
44	0.889042	0.890972	0.0018287	0.00222009
45	0.879397	0.877709	0.00102005	0.000734126
46	0.93804	0.940977	0.000642971	0.00197986
47	0.950712	0.948785	0.0042379	0.00232204
48	0.916833	0.916402	0.000990826	0.00172349
49	0.933566	0.936207	0.00143084	0.00196365
50	0.935652	0.932032	0.00476329	0.00158514
